# Supplementary material for: A cell cycle-dependent BRCA1–UHRF1 cascade regulates DNA double-strand break repair pathway choice
Source: Nat Commun. 2016 Jan 5;7:10201. doi: 10.1038/ncomms10201 (PMC4728409; doi:10.1038/ncomms10201)
Supplement: Supplementary Data 1 — Analysis summary of microarray data [file ncomms10201-s2.xlsx]

## Sheet: General report
Comparison	pval<0.05 and fold change |1.5|	pval<0.05 and fold change |2|	pval<0.05 and fold change |3|
UHRF1 KD vs. Ctrl	5538	1465	260
UHRF1 KD+WT vs. Ctrl	4	-	-
UHRF1 KD+mutant vs. Ctrl	8	-	-

## Sheet: DSB REPAIR
Supplementary Data 1 - Analysis summary of microarray data
Probeset ID	Entrez Gene	Gene Symbol	Gene Title	RefSeq Transcript ID	Mean(Ctrl)	Mean(UHRF1 KD)	p-value(UHRF1 KD vs. Ctrl)	qvalue(p-value(UHRF1 KD vs. Ctrl))	Ratio(UHRF1 KD vs. Ctrl)	Fold-Change(UHRF1 KD vs. Ctrl)	Fold-Change(UHRF1 KD vs. Ctrl) (Description)
201953_at	10519	CIB1	calcium and integrin binding 1 (calmyrin)	NM_001277764 /// NM_006384 /// NR_102427 /// NR_102428	10.1042	10.2172	0.0999963	0.0961157	1.08149	1.08149	UHRF1 KD up vs Ctrl
204768_s_at	2237	FEN1	flap structure-specific endonuclease 1	NM_004111	10.8713	11.2364	1.23889e-05	0.000142314	1.28802	1.28802	UHRF1 KD up vs Ctrl
204767_s_at	2237	FEN1	flap structure-specific endonuclease 1	NM_004111	11.0201	11.3235	1.1037e-05	0.000131921	1.23411	1.23411	UHRF1 KD up vs Ctrl
200792_at	2547	XRCC6	X-ray repair complementing defective repair in Chinese hamster cells 6	NM_001469	12.6121	12.2659	5.57624e-07	2.08505e-05	0.786646	-1.27122	UHRF1 KD down vs Ctrl
215308_at	2547	XRCC6	X-ray repair complementing defective repair in Chinese hamster cells 6	NM_001469	4.26966	4.3425	0.257424	0.183431	1.05179	1.05179	UHRF1 KD up vs Ctrl
205395_s_at	4361	MRE11A	MRE11 meiotic recombination 11 homolog A (S. cerevisiae)	NM_005590 /// NM_005591	8.59653	9.05984	0.000980869	0.00317049	1.3787	1.3787	UHRF1 KD up vs Ctrl
242456_at	4361	MRE11A	MRE11 meiotic recombination 11 homolog A (S. cerevisiae)	NM_005590 /// NM_005591	6.2635	6.04654	0.0492442	0.0582564	0.860378	-1.16228	UHRF1 KD down vs Ctrl
211334_at	4361	MRE11A	MRE11 meiotic recombination 11 homolog A (S. cerevisiae)	NM_005590 /// NM_005591	3.47231	3.59861	0.187722	0.148222	1.09149	1.09149	UHRF1 KD up vs Ctrl
202907_s_at	4683	NBN	nibrin	NM_001024688 /// NM_002485	9.34975	9.34868	0.988884	0.43415	0.99926	-1.00074	UHRF1 KD down vs Ctrl
202906_s_at	4683	NBN	nibrin	NM_001024688 /// NM_002485	8.1746	8.33413	0.225659	0.168003	1.11692	1.11692	UHRF1 KD up vs Ctrl
240510_at	4683	NBN	nibrin	NM_001024688 /// NM_002485	3.73894	3.70822	0.667001	0.342552	0.978928	-1.02153	UHRF1 KD down vs Ctrl
202905_x_at	4683	NBN	nibrin	NM_001024688 /// NM_002485	7.81125	7.64164	0.217528	0.163823	0.889086	-1.12475	UHRF1 KD down vs Ctrl
217299_s_at	4683	NBN	nibrin	NM_001024688 /// NM_002485	6.65723	6.71479	0.747352	0.367725	1.04071	1.04071	UHRF1 KD up vs Ctrl
208694_at	5591	PRKDC	protein kinase, DNA-activated, catalytic polypeptide	NM_001081640 /// NM_006904	11.2507	11.1435	0.500579	0.285283	0.928343	-1.07719	UHRF1 KD down vs Ctrl
215757_at	5591	PRKDC	protein kinase, DNA-activated, catalytic polypeptide	NM_001081640 /// NM_006904	4.49526	4.17207	0.097535	0.094384	0.799302	-1.25109	UHRF1 KD down vs Ctrl
210543_s_at	5591	PRKDC	protein kinase, DNA-activated, catalytic polypeptide	NM_001081640 /// NM_006904	10.2385	10.2382	0.998765	0.436722	0.999762	-1.00024	UHRF1 KD down vs Ctrl
200607_s_at	5885	RAD21	RAD21 homolog (S. pombe)	NM_006265	10.3215	10.3184	0.981598	0.432245	0.997874	-1.00213	UHRF1 KD down vs Ctrl
200608_s_at	5885	RAD21	RAD21 homolog (S. pombe)	NM_006265	11.7813	11.9859	0.156982	0.13118	1.15238	1.15238	UHRF1 KD up vs Ctrl
209349_at	10111	RAD50	RAD50 homolog (S. cerevisiae)	NM_005732 /// NM_133482	7.23449	7.98302	0.000157927	0.000827864	1.68008	1.68008	UHRF1 KD up vs Ctrl
208393_s_at	10111	RAD50	RAD50 homolog (S. cerevisiae)	NM_005732 /// NM_133482	8.95381	9.14167	0.0714917	0.0758919	1.13907	1.13907	UHRF1 KD up vs Ctrl
203160_s_at	9025	RNF8	ring finger protein 8, E3 ubiquitin protein ligase	NM_003958 /// NM_183078 /// NR_046399	9.17549	9.2506	0.411664	0.250491	1.05344	1.05344	UHRF1 KD up vs Ctrl
203161_s_at	9025	RNF8	ring finger protein 8, E3 ubiquitin protein ligase	NM_003958 /// NM_183078 /// NR_046399	4.09579	4.2597	0.296876	0.201889	1.12032	1.12032	UHRF1 KD up vs Ctrl
203062_s_at	9656	MDC1	mediator of DNA-damage checkpoint 1	NM_014641	10.1433	10.2643	0.224703	0.167516	1.0875	1.0875	UHRF1 KD up vs Ctrl
203061_s_at	9656	MDC1	mediator of DNA-damage checkpoint 1	NM_014641	8.15042	8.42313	0.325222	0.214202	1.20808	1.20808	UHRF1 KD up vs Ctrl
204531_s_at	672	BRCA1	breast cancer 1, early onset	NM_007294 /// NM_007295 /// NM_007296 /// NM_007297 /// NM_007298 /// NM_007299 /// NM_	9.85239	9.77797	0.239711	0.174944	0.949718	-1.05294	UHRF1 KD down vs Ctrl
211851_x_at	672	BRCA1	breast cancer 1, early onset	NM_007294 /// NM_007295 /// NM_007296 /// NM_007297 /// NM_007298 /// NM_007299 /// NM_	8.5883	8.54561	0.700753	0.353399	0.970841	-1.03004	UHRF1 KD down vs Ctrl
205023_at	5888	RAD51	RAD51 homolog (S. cerevisiae)	NM_001164269 /// NM_001164270 /// NM_002875 /// NM_133487	5.52614	5.79187	0.0105431	0.0189572	1.20224	1.20224	UHRF1 KD up vs Ctrl
205024_s_at	5888	RAD51	RAD51 homolog (S. cerevisiae)	NM_001164269 /// NM_001164270 /// NM_002875 /// NM_133487	9.05138	9.26012	0.00535459	0.0113882	1.15568	1.15568	UHRF1 KD up vs Ctrl
236880_at	5893	RAD52	RAD52 homolog (S. cerevisiae)	NM_134422 /// NM_134423 /// NM_134424	6.13362	5.74532	0.0141863	0.0235747	0.764032	-1.30885	UHRF1 KD down vs Ctrl
205647_at	5893	RAD52	RAD52 homolog (S. cerevisiae)	NM_134422 /// NM_134423 /// NM_134424	7.49234	7.38865	0.262826	0.185954	0.930652	-1.07451	UHRF1 KD down vs Ctrl
211904_x_at	5893	RAD52	RAD52 homolog (S. cerevisiae)	NM_134422 /// NM_134423 /// NM_134424	5.56318	5.5654	0.986995	0.433679	1.00154	1.00154	UHRF1 KD up vs Ctrl
210630_s_at	5893	RAD52	RAD52 homolog (S. cerevisiae)	NM_134422 /// NM_134423 /// NM_134424	6.92257	7.11159	0.167927	0.137381	1.13999	1.13999	UHRF1 KD up vs Ctrl
208368_s_at	675	BRCA2	breast cancer 2, early onset	NM_000059	6.21742	6.68	0.0222724	0.0327989	1.378	1.378	UHRF1 KD up vs Ctrl

## Sheet: WT VS S674A p<0.05 FC>1.5
Supplementary Data 1 - Analysis summary of microarray data
Probeset ID	Entrez Gene	Gene Symbol	Gene Title	RefSeq Transcript ID	Mean(UHRF1 KD+WT)	Mean(UHRF1 KD+mutant)	p-value(UHRF1 KD+WT vs. UHRF1 KD+mutant)	qvalue(p-value(UHRF1 KD+WT vs. UHRF1 KD+mutant))	Ratio(UHRF1 KD+WT vs. UHRF1 KD+mutant)	Fold-Change(UHRF1 KD+WT vs. UHRF1 KD+mutant)	Fold-Change(UHRF1 KD+WT vs. UHRF1 KD+mutant) (Description)
213524_s_at	50486	G0S2	G0/G1switch 2	NM_015714	9.66656	10.2819	0.0134996	0.652623	0.652779	-1.53191	UHRF1 KD+WT down vs UHRF1 KD+mutant
1555788_a_at	57761	TRIB3	tribbles homolog 3 (Drosophila)	NM_021158	8.57556	9.23091	0.00774617	0.631676	0.634923	-1.57499	UHRF1 KD+WT down vs UHRF1 KD+mutant
239493_at	6129	RPL7	ribosomal protein L7	NM_000971	5.88671	6.65997	5.70272e-06	0.150229	0.585097	-1.70912	UHRF1 KD+WT down vs UHRF1 KD+mutant
235981_at	492307	C8orf22	chromosome 8 open reading frame 22	NM_001007176 /// NM_001256596 /// NM_001256597 /// NM_001256598	6.79542	7.40512	0.0035982	0.567712	0.655333	-1.52594	UHRF1 KD+WT down vs UHRF1 KD+mutant
1555938_x_at	7431	VIM	vimentin	NM_003380	5.84342	6.54575	0.0239115	0.710308	0.614577	-1.62713	UHRF1 KD+WT down vs UHRF1 KD+mutant
213880_at	8549	LGR5	leucine-rich repeat containing G protein-coupled receptor 5	NM_001277226 /// NM_001277227 /// NM_003667	4.19441	4.81264	0.00477189	0.593599	0.651468	-1.53499	UHRF1 KD+WT down vs UHRF1 KD+mutant
204333_s_at	175	AGA	aspartylglucosaminidase	NM_000027 /// NM_001171988 /// NR_033655	7.27193	7.96541	0.00222891	0.567712	0.618359	-1.61718	UHRF1 KD+WT down vs UHRF1 KD+mutant
235944_at	83872	HMCN1	hemicentin 1	NM_031935	4.42092	5.05459	0.0053661	0.596899	0.644536	-1.5515	UHRF1 KD+WT down vs UHRF1 KD+mutant
210656_at	8726	EED	embryonic ectoderm development	NM_003797 /// NM_152991	4.52788	5.15881	0.00494607	0.594755	0.645759	-1.54857	UHRF1 KD+WT down vs UHRF1 KD+mutant
215685_s_at	1746	DLX2	distal-less homeobox 2	NM_004405	5.76943	6.56986	0.0195837	0.689649	0.574179	-1.74162	UHRF1 KD+WT down vs UHRF1 KD+mutant
222040_at	3178	HNRNPA1	heterogeneous nuclear ribonucleoprotein A1	NM_002136 /// NM_031157	8.24105	8.96434	0.00514274	0.596899	0.605712	-1.65095	UHRF1 KD+WT down vs UHRF1 KD+mutant
211618_s_at	248	ALPI	alkaline phosphatase, intestinal	NM_001631	6.76738	7.43114	0.00155836	0.559549	0.631231	-1.58421	UHRF1 KD+WT down vs UHRF1 KD+mutant
220095_at	54875	CNTLN	centlein, centrosomal protein	NM_001114395 /// NM_017738	4.50531	5.09273	0.0406694	0.726532	0.665535	-1.50255	UHRF1 KD+WT down vs UHRF1 KD+mutant
1555996_s_at	1974 /// 6043 /// 619567 /// 619568 /// 677847 /// 100302143	EIF4A2 /// MIR1248 /// SNORA4 /// SNORA63 /// SNORA81 /// SNORD2	eukaryotic translation initiation factor 4A2 /// microRNA 1248 /// small nucleolar RNA,	NM_001967 /// NR_002586 /// NR_002587 /// NR_002588 /// NR_002989 /// NR_031650	7.83393	8.44109	0.0261872	0.712602	0.656489	-1.52325	UHRF1 KD+WT down vs UHRF1 KD+mutant
236917_at	151827	LRRC34	leucine rich repeat containing 34	NM_001172779 /// NM_001172780 /// NM_153353	6.49602	7.10478	0.00941652	0.636469	0.655758	-1.52495	UHRF1 KD+WT down vs UHRF1 KD+mutant
223698_at	55186	SLC25A36	solute carrier family 25 (pyrimidine nucleotide carrier ), member 36	NM_001104647 /// NM_018155	5.51937	6.11501	0.0131508	0.650586	0.661748	-1.51115	UHRF1 KD+WT down vs UHRF1 KD+mutant
238852_at	5396	PRRX1	paired related homeobox 1	NM_006902 /// NM_022716	4.55113	5.14639	0.00972866	0.637031	0.661925	-1.51074	UHRF1 KD+WT down vs UHRF1 KD+mutant
220172_at	80067	DCAF17	DDB1 and CUL4 associated factor 17	NM_001164821 /// NM_025000 /// NR_028482	5.01214	5.78963	0.00853992	0.636406	0.583382	-1.71414	UHRF1 KD+WT down vs UHRF1 KD+mutant
214326_x_at	3727	JUND	jun D proto-oncogene	NM_005354	7.29714	7.90587	0.0421885	0.727037	0.655772	-1.52492	UHRF1 KD+WT down vs UHRF1 KD+mutant

## Sheet: DAMAGED DNA binding
Supplementary Data 1 - Analysis summary of microarray data
Probeset ID	Entrez Gene	Gene Symbol	Gene Title	RefSeq Transcript ID	Mean(Ctrl)	Mean(UHRF1 KD)	p-value(UHRF1 KD vs. Ctrl)	qvalue(p-value(UHRF1 KD vs. Ctrl))	Ratio(UHRF1 KD vs. Ctrl)	Fold-Change(UHRF1 KD vs. Ctrl)	Fold-Change(UHRF1 KD vs. Ctrl) (Description)
212211_at	26057	ANKRD17	ankyrin repeat domain 17	NM_032217 /// NM_198889	8.7392	9.43566	0.00100388	0.0032287	1.62052	1.62052	UHRF1 KD up vs Ctrl
225852_at	26057	ANKRD17	ankyrin repeat domain 17	NM_032217 /// NM_198889	9.63939	9.44826	0.666173	0.342296	0.875917	-1.14166	UHRF1 KD down vs Ctrl
208619_at	1642	DDB1	damage-specific DNA binding protein 1, 127kDa	NM_001923	10.9633	10.8886	0.27636	0.192416	0.949536	-1.05315	UHRF1 KD down vs Ctrl
208382_s_at	11144	DMC1	DNA meiotic recombinase 1	NM_001278208 /// NM_007068 /// NR_103474	8.11469	7.88747	0.00456661	0.0101048	0.85428	-1.17058	UHRF1 KD down vs Ctrl
208386_x_at	11144	DMC1	DNA meiotic recombinase 1	NM_001278208 /// NM_007068 /// NR_103474	7.44149	7.11473	0.05416	0.062385	0.797324	-1.25419	UHRF1 KD down vs Ctrl
203720_s_at	2067	ERCC1	excision repair cross-complementing rodent repair deficiency, complementation group 1 (	NM_001166049 /// NM_001983 /// NM_202001	9.44351	9.66161	0.0626265	0.0690781	1.1632	1.1632	UHRF1 KD up vs Ctrl
203719_at	2067	ERCC1	excision repair cross-complementing rodent repair deficiency, complementation group 1 (	NM_001166049 /// NM_001983 /// NM_202001	8.66246	8.87723	0.152532	0.128622	1.16052	1.16052	UHRF1 KD up vs Ctrl
228131_at	2067	ERCC1	excision repair cross-complementing rodent repair deficiency, complementation group 1 (	NM_001166049 /// NM_001983 /// NM_202001	7.23282	7.32236	0.344427	0.222473	1.06403	1.06403	UHRF1 KD up vs Ctrl
203564_at	2189	FANCG	Fanconi anemia, complementation group G	NM_004629	8.71723	8.47845	0.143794	0.123494	0.847463	-1.17999	UHRF1 KD down vs Ctrl
203686_at	4350	MPG	N-methylpurine-DNA glycosylase	NM_001015052 /// NM_001015054 /// NM_002434	9.63123	9.20156	0.000917624	0.00300632	0.742428	-1.34693	UHRF1 KD down vs Ctrl
209421_at	4436	MSH2	mutS homolog 2, colon cancer, nonpolyposis type 1 (E. coli)	NM_000251 /// NM_001258281	10.1632	10.2555	0.211471	0.160685	1.06604	1.06604	UHRF1 KD up vs Ctrl
210947_s_at	4437	MSH3	mutS homolog 3 (E. coli)	NM_002439	8.89967	8.71245	0.00977638	0.0179271	0.878298	-1.13857	UHRF1 KD down vs Ctrl
205887_x_at	4437	MSH3	mutS homolog 3 (E. coli)	NM_002439	6.97056	6.70529	0.214713	0.162395	0.832044	-1.20186	UHRF1 KD down vs Ctrl
228242_at	55728	N4BP2	NEDD4 binding protein 2	NM_018177	7.0653	7.34316	0.0499869	0.0588993	1.21239	1.21239	UHRF1 KD up vs Ctrl
231996_at	55728	N4BP2	NEDD4 binding protein 2	NM_018177	3.13869	3.16018	0.657985	0.339703	1.015	1.015	UHRF1 KD up vs Ctrl
215272_at	4968	OGG1	8-oxoguanine DNA glycosylase	NM_002542 /// NM_016819 /// NM_016820 /// NM_016821 /// NM_016826 /// NM_016827 /// NM_	5.43277	5.04413	0.0704429	0.0751304	0.763849	-1.30916	UHRF1 KD down vs Ctrl
205760_s_at	4968	OGG1	8-oxoguanine DNA glycosylase	NM_002542 /// NM_016819 /// NM_016820 /// NM_016821 /// NM_016826 /// NM_016827 /// NM_	7.57405	7.64512	0.44314	0.263127	1.0505	1.0505	UHRF1 KD up vs Ctrl
205301_s_at	4968	OGG1	8-oxoguanine DNA glycosylase	NM_002542 /// NM_016819 /// NM_016820 /// NM_016821 /// NM_016826 /// NM_016827 /// NM_	6.15268	6.15376	0.990376	0.434606	1.00075	1.00075	UHRF1 KD up vs Ctrl
218961_s_at	11284	PNKP	polynucleotide kinase 3'-phosphatase	NM_007254	9.50042	9.22575	0.00459583	0.0101535	0.826639	-1.20972	UHRF1 KD down vs Ctrl
214473_x_at	5387	PMS2P3	postmeiotic segregation increased 2 pseudogene 3	NM_001003686 /// NM_005395 /// NR_028059 /// XR_172481	9.33175	8.82155	0.00011474	0.000656335	0.702125	-1.42425	UHRF1 KD down vs Ctrl
216525_x_at	5387	PMS2P3	postmeiotic segregation increased 2 pseudogene 3	NM_001003686 /// NM_005395 /// NR_028059 /// XR_172481	10.2148	9.67517	0.000174049	0.000884997	0.687954	-1.45359	UHRF1 KD down vs Ctrl
216111_x_at	5387	PMS2P3	postmeiotic segregation increased 2 pseudogene 3	NM_001003686 /// NM_005395 /// NR_028059 /// XR_172481	8.92277	8.38301	0.00343947	0.00815524	0.687887	-1.45373	UHRF1 KD down vs Ctrl
217488_x_at	5387	PMS2P3	postmeiotic segregation increased 2 pseudogene 3	NM_001003686 /// NM_005395 /// NR_028059 /// XR_172481	6.13769	5.94919	0.0947553	0.0924392	0.877516	-1.13958	UHRF1 KD down vs Ctrl
235253_at	5810	RAD1	RAD1 homolog (S. pombe)	NM_001033673 /// NM_002853 /// NM_133282 /// NM_133377 /// NR_026591	8.3781	7.98223	2.70117e-05	0.000239481	0.760031	-1.31574	UHRF1 KD down vs Ctrl
228535_at	5810	RAD1	RAD1 homolog (S. pombe)	NM_001033673 /// NM_002853 /// NM_133282 /// NM_133377 /// NR_026591	8.59421	8.17811	3.14548e-05	0.000263339	0.74945	-1.33431	UHRF1 KD down vs Ctrl
210216_x_at	5810	RAD1	RAD1 homolog (S. pombe)	NM_001033673 /// NM_002853 /// NM_133282 /// NM_133377 /// NR_026591	9.1754	8.73233	0.000903081	0.00297231	0.735568	-1.35949	UHRF1 KD down vs Ctrl
204460_s_at	5810	RAD1	RAD1 homolog (S. pombe)	NM_001033673 /// NM_002853 /// NM_133282 /// NM_133377 /// NR_026591	8.59118	8.13824	0.00132399	0.00398571	0.730554	-1.36882	UHRF1 KD down vs Ctrl
204461_x_at	5810	RAD1	RAD1 homolog (S. pombe)	NM_001033673 /// NM_002853 /// NM_133282 /// NM_133377 /// NR_026591	8.80769	8.29363	0.028104	0.0388937	0.700251	-1.42806	UHRF1 KD down vs Ctrl
223417_at	56852	RAD18	RAD18 homolog (S. cerevisiae)	NM_020165	7.39409	7.08743	0.001517	0.00441058	0.808511	-1.23684	UHRF1 KD down vs Ctrl
238748_at	56852	RAD18	RAD18 homolog (S. cerevisiae)	NM_020165	3.58615	3.84731	0.0694719	0.074399	1.19844	1.19844	UHRF1 KD up vs Ctrl
224200_s_at	56852	RAD18	RAD18 homolog (S. cerevisiae)	NM_020165	6.56512	6.62392	0.486829	0.280126	1.0416	1.0416	UHRF1 KD up vs Ctrl
238670_at	56852	RAD18	RAD18 homolog (S. cerevisiae)	NM_020165	7.05937	7.00854	0.619119	0.327161	0.965382	-1.03586	UHRF1 KD down vs Ctrl
1560081_at	100505648	RAD51-AS1	RAD51 antisense RNA 1 (head to head)	NR_040058	7.59976	8.01936	0.000515568	0.00196595	1.33756	1.33756	UHRF1 KD up vs Ctrl
242518_at	100505648	RAD51-AS1	RAD51 antisense RNA 1 (head to head)	NR_040058	4.76776	5.09083	0.374017	0.235019	1.251	1.251	UHRF1 KD up vs Ctrl
1561122_a_at	5890	RAD51B	RAD51 homolog B (S. cerevisiae)	NM_002877 /// NM_133509 /// NM_133510	5.21017	5.28674	0.634405	0.331802	1.05451	1.05451	UHRF1 KD up vs Ctrl
210255_at	5890	RAD51B	RAD51 homolog B (S. cerevisiae)	NM_002877 /// NM_133509 /// NM_133510	5.13565	4.88913	0.356495	0.227555	0.842924	-1.18635	UHRF1 KD down vs Ctrl
1554496_at	5890	RAD51B	RAD51 homolog B (S. cerevisiae)	NM_002877 /// NM_133509 /// NM_133510	4.18608	4.3644	0.0791731	0.0815708	1.13157	1.13157	UHRF1 KD up vs Ctrl
216880_at	5890	RAD51B	RAD51 homolog B (S. cerevisiae)	NM_002877 /// NM_133509 /// NM_133510	4.76624	4.82605	0.614809	0.325603	1.04233	1.04233	UHRF1 KD up vs Ctrl
243592_at	51455	REV1	REV1, polymerase (DNA directed)	NM_001037872 /// NM_016316	4.33019	4.78762	0.000693348	0.00245065	1.37309	1.37309	UHRF1 KD up vs Ctrl
222629_at	51455	REV1	REV1, polymerase (DNA directed)	NM_001037872 /// NM_016316	6.73856	7.30131	0.00158275	0.00454917	1.47709	1.47709	UHRF1 KD up vs Ctrl
218428_s_at	51455	REV1	REV1, polymerase (DNA directed)	NM_001037872 /// NM_016316	9.1101	9.28446	0.0487499	0.0578983	1.12846	1.12846	UHRF1 KD up vs Ctrl
222628_s_at	51455	REV1	REV1, polymerase (DNA directed)	NM_001037872 /// NM_016316	8.18163	8.11413	0.623191	0.328497	0.954291	-1.0479	UHRF1 KD down vs Ctrl
219259_at	64218	SEMA4A	sema domain, immunoglobulin domain (Ig), transmembrane domain (TM) and short cytoplasmi	NM_001193300 /// NM_001193301 /// NM_001193302 /// NM_022367	7.19004	7.1264	0.639588	0.333425	0.956843	-1.0451	UHRF1 KD down vs Ctrl
234072_at	64218	SEMA4A	sema domain, immunoglobulin domain (Ig), transmembrane domain (TM) and short cytoplasmi	NM_001193300 /// NM_001193301 /// NM_001193302 /// NM_022367	5.29169	5.37673	0.52168	0.293038	1.06072	1.06072	UHRF1 KD up vs Ctrl
205672_at	7507	XPA	xeroderma pigmentosum, complementation group A	NM_000380 /// NR_027302	8.49423	8.29548	0.027215	0.0379602	0.871308	-1.1477	UHRF1 KD down vs Ctrl
209375_at	7508	XPC	xeroderma pigmentosum, complementation group C	NM_001145769 /// NM_004628 /// NR_027299	9.05556	9.2316	0.0340865	0.0448579	1.12978	1.12978	UHRF1 KD up vs Ctrl
203655_at	7515	XRCC1	X-ray repair complementing defective repair in Chinese hamster cells 1	NM_006297	8.45351	8.68631	0.00123778	0.00377468	1.17511	1.17511	UHRF1 KD up vs Ctrl
207598_x_at	7516	XRCC2	X-ray repair complementing defective repair in Chinese hamster cells 2	NM_005431	7.18628	6.66404	0.20163	0.155498	0.696289	-1.43618	UHRF1 KD down vs Ctrl
216299_s_at	7517	XRCC3	X-ray repair complementing defective repair in Chinese hamster cells 3	NM_001100118 /// NM_001100119 /// NM_005432	6.58173	6.27263	0.139774	0.121024	0.807143	-1.23894	UHRF1 KD down vs Ctrl

## Sheet: other gene related to DNA repai
Supplementary Data 1 - Analysis summary of microarray data
Probeset ID	Entrez Gene	Gene Symbol	Gene Title	RefSeq Transcript ID	Mean(Ctrl)	Mean(UHRF1 KD)	p-value(UHRF1 KD vs. Ctrl)	qvalue(p-value(UHRF1 KD vs. Ctrl))	Ratio(UHRF1 KD vs. Ctrl)	Fold-Change(UHRF1 KD vs. Ctrl)	Fold-Change(UHRF1 KD vs. Ctrl) (Description)
212672_at	472	ATM	ataxia telangiectasia mutated	NM_000051 /// NM_138292 /// NM_138293	8.49625	8.48169	0.866811	0.402263	0.989958	-1.01014	UHRF1 KD down vs Ctrl
210858_x_at	472	ATM	ataxia telangiectasia mutated	NM_000051 /// NM_138292 /// NM_138293	7.91397	7.92777	0.897772	0.410509	1.00961	1.00961	UHRF1 KD up vs Ctrl
1553387_at	472	ATM	ataxia telangiectasia mutated	NM_000051 /// NM_138292 /// NM_138293	3.98091	3.95987	0.798083	0.382901	0.985525	-1.01469	UHRF1 KD down vs Ctrl
208442_s_at	472	ATM	ataxia telangiectasia mutated	NM_000051 /// NM_138292 /// NM_138293	6.78193	7.06824	0.0667414	0.0722806	1.21953	1.21953	UHRF1 KD up vs Ctrl
1570352_at	472	ATM	ataxia telangiectasia mutated	NM_000051 /// NM_138292 /// NM_138293	3.2024	3.24398	0.697923	0.352576	1.02924	1.02924	UHRF1 KD up vs Ctrl
1554631_at	472	ATM	ataxia telangiectasia mutated	NM_000051 /// NM_138292 /// NM_138293	5.91989	5.78007	0.296778	0.201845	0.907635	-1.10176	UHRF1 KD down vs Ctrl
211022_s_at	546	ATRX	alpha thalassemia/mental retardation syndrome X-linked	NM_000489 /// NM_138270 /// NM_138271	7.14133	7.18968	0.935605	0.420164	1.03408	1.03408	UHRF1 KD up vs Ctrl
233288_at	545	ATR	ataxia telangiectasia and Rad3 related	NM_001184	4.16829	4.26399	0.352032	0.225683	1.06858	1.06858	UHRF1 KD up vs Ctrl
208859_s_at	546	ATRX	alpha thalassemia/mental retardation syndrome X-linked	NM_000489 /// NM_138270 /// NM_138271	9.21667	8.79982	0.578773	0.313471	0.749056	-1.33501	UHRF1 KD down vs Ctrl
201235_s_at	7832	BTG2	BTG family, member 2	NM_006763	7.43916	7.24556	0.0636306	0.069824	0.874422	-1.14361	UHRF1 KD down vs Ctrl
201236_s_at	7832	BTG2	BTG family, member 2	NM_006763	8.80896	8.62542	0.171023	0.139142	0.880542	-1.13566	UHRF1 KD down vs Ctrl
211297_s_at	1022	CDK7	cyclin-dependent kinase 7	NM_001799	9.47063	9.40726	0.350643	0.225096	0.957031	-1.0449	UHRF1 KD down vs Ctrl
209674_at	1407	CRY1	cryptochrome 1 (photolyase-like)	NM_004075	10.4821	10.6697	0.112907	0.104478	1.1389	1.1389	UHRF1 KD up vs Ctrl
242656_at	2965	GTF2H1	general transcription factor IIH, polypeptide 1, 62kDa	NM_001142307 /// NM_005316	5.21576	4.962	0.130992	0.115731	0.838709	-1.19231	UHRF1 KD down vs Ctrl
221540_x_at	2966	GTF2H2	general transcription factor IIH, polypeptide 2, 44kDa	NM_001515	9.04552	8.7026	0.104912	0.099342	0.788443	-1.26832	UHRF1 KD down vs Ctrl
243746_at	3508	IGHMBP2	immunoglobulin mu binding protein 2	NM_002180	4.47998	4.77728	0.147558	0.125701	1.22883	1.22883	UHRF1 KD up vs Ctrl
215980_s_at	3508	IGHMBP2	immunoglobulin mu binding protein 2	NM_002180	6.70942	6.963	0.063549	0.0697665	1.19216	1.19216	UHRF1 KD up vs Ctrl
31861_at	3508	IGHMBP2	immunoglobulin mu binding protein 2	NM_002180	8.61157	8.48349	0.256899	0.183196	0.915048	-1.09284	UHRF1 KD down vs Ctrl
202726_at	3978	LIG1	ligase I, DNA, ATP-dependent	NM_000234	9.11994	9.14834	0.789867	0.380403	1.01988	1.01988	UHRF1 KD up vs Ctrl
203565_s_at	4331	MNAT1	menage a trois homolog 1, cyclin H assembly factor (Xenopus laevis)	NM_001177963 /// NM_002431	9.18566	9.10684	0.412429	0.250816	0.946831	-1.05615	UHRF1 KD down vs Ctrl
229852_at	64802	NMNAT1	nicotinamide nucleotide adenylyltransferase 1	NM_022787	4.72201	4.99836	0.16124	0.133626	1.21112	1.21112	UHRF1 KD up vs Ctrl
201202_at	5111	PCNA	proliferating cell nuclear antigen	NM_002592 /// NM_182649	12.5425	12.3758	0.0688341	0.073928	0.890837	-1.12254	UHRF1 KD down vs Ctrl
236675_at	6117	RPA1	replication protein A1, 70kDa	NM_002945	7.23015	6.26242	8.39701e-06	0.000109901	0.511311	-1.95576	UHRF1 KD down vs Ctrl
201528_at	6117	RPA1	replication protein A1, 70kDa	NM_002945	12.2247	12.6124	1.32308e-05	0.000149329	1.3083	1.3083	UHRF1 KD up vs Ctrl
201529_s_at	6117	RPA1	replication protein A1, 70kDa	NM_002945	11.6313	11.9985	3.27054e-05	0.000270069	1.28982	1.28982	UHRF1 KD up vs Ctrl
211069_s_at	7341	SUMO1	small ubiquitin-like modifier 1	NM_001005781 /// NM_001005782 /// NM_003352	11.4047	11.4861	0.319366	0.211682	1.05805	1.05805	UHRF1 KD up vs Ctrl
208762_at	7341	SUMO1	small ubiquitin-like modifier 1	NM_001005781 /// NM_001005782 /// NM_003352	7.76299	7.60609	0.337835	0.219587	0.89695	-1.11489	UHRF1 KD down vs Ctrl
208761_s_at	7341	SUMO1	small ubiquitin-like modifier 1	NM_001005781 /// NM_001005782 /// NM_003352	11.5653	11.5754	0.824923	0.39067	1.00698	1.00698	UHRF1 KD up vs Ctrl
203050_at	7158	TP53BP1	tumor protein p53 binding protein 1	NM_001141979 /// NM_001141980 /// NM_005657	9.2242	9.72894	0.0004995	0.00192031	1.41887	1.41887	UHRF1 KD up vs Ctrl
1569097_at	7158	TP53BP1	tumor protein p53 binding protein 1	NM_001141979 /// NM_001141980 /// NM_005657	4.43939	4.80393	0.113356	0.104735	1.28747	1.28747	UHRF1 KD up vs Ctrl
1569098_s_at	7158	TP53BP1	tumor protein p53 binding protein 1	NM_001141979 /// NM_001141980 /// NM_005657	6.20349	6.13319	0.832253	0.392633	0.952441	-1.04993	UHRF1 KD down vs Ctrl

## Sheet: HR related genes
Supplementary Data 1 - Analysis summary of microarray data
Probeset ID	Entrez Gene	Gene Symbol	Gene Title	RefSeq Transcript ID	Mean(Ctrl)	Mean(UHRF1 KD)	p-value(UHRF1 KD vs. Ctrl)	qvalue(p-value(UHRF1 KD vs. Ctrl))	Ratio(UHRF1 KD vs. Ctrl)	Fold-Change(UHRF1 KD vs. Ctrl)	Fold-Change(UHRF1 KD vs. Ctrl) (Description)
206066_s_at	5889	RAD51C	RAD51 homolog C (S. cerevisiae)	NM_002876 /// NM_058216 /// NM_058217	9.95264	10.2729	0.00188965	0.00517836	1.24859	1.24859	UHRF1 KD up vs Ctrl
205023_at	5888	RAD51	RAD51 homolog (S. cerevisiae)	NM_001164269 /// NM_001164270 /// NM_002875 /// NM_133487	5.52614	5.79187	0.0105431	0.0189572	1.20224	1.20224	UHRF1 KD up vs Ctrl
205024_s_at	5888	RAD51	RAD51 homolog (S. cerevisiae)	NM_001164269 /// NM_001164270 /// NM_002875 /// NM_133487	9.05138	9.26012	0.00535459	0.0113882	1.15568	1.15568	UHRF1 KD up vs Ctrl
37793_r_at	5892	RAD51D	RAD51 homolog D (S. cerevisiae)	NM_001142571 /// NM_002878 /// NM_133627 /// NM_133628 /// NM_133629 /// NM_133630 ///	5.9077	6.31827	0.00419162	0.00947385	1.32921	1.32921	UHRF1 KD up vs Ctrl
209849_s_at	5889	RAD51C	RAD51 homolog C (S. cerevisiae)	NM_002876 /// NM_058216 /// NM_058217	9.88459	9.73643	0.110723	0.103064	0.902398	-1.10816	UHRF1 KD down vs Ctrl
1561122_a_at	5890	RAD51B	RAD51 homolog B (S. cerevisiae)	NM_002877 /// NM_133509 /// NM_133510	5.21017	5.28674	0.634405	0.331802	1.05451	1.05451	UHRF1 KD up vs Ctrl
210255_at	5890	RAD51B	RAD51 homolog B (S. cerevisiae)	NM_002877 /// NM_133509 /// NM_133510	5.13565	4.88913	0.356495	0.227555	0.842924	-1.18635	UHRF1 KD down vs Ctrl
1554496_at	5890	RAD51B	RAD51 homolog B (S. cerevisiae)	NM_002877 /// NM_133509 /// NM_133510	4.18608	4.3644	0.0791731	0.0815708	1.13157	1.13157	UHRF1 KD up vs Ctrl
209965_s_at	5892	RAD51D	RAD51 homolog D (S. cerevisiae)	NM_001142571 /// NM_002878 /// NM_133627 /// NM_133628 /// NM_133629 /// NM_133630 ///	7.09603	7.07774	0.87548	0.404414	0.987403	-1.01276	UHRF1 KD down vs Ctrl
216880_at	5890	RAD51B	RAD51 homolog B (S. cerevisiae)	NM_002877 /// NM_133509 /// NM_133510	4.76624	4.82605	0.614809	0.325603	1.04233	1.04233	UHRF1 KD up vs Ctrl
208382_s_at	11144	DMC1	DNA meiotic recombinase 1	NM_001278208 /// NM_007068 /// NR_103474	8.11469	7.88747	0.00456661	0.0101048	0.85428	-1.17058	UHRF1 KD down vs Ctrl
208386_x_at	11144	DMC1	DNA meiotic recombinase 1	NM_001278208 /// NM_007068 /// NR_103474	7.44149	7.11473	0.05416	0.062385	0.797324	-1.25419	UHRF1 KD down vs Ctrl
207598_x_at	7516	XRCC2	X-ray repair complementing defective repair in Chinese hamster cells 2	NM_005431	7.18628	6.66404	0.20163	0.155498	0.696289	-1.43618	UHRF1 KD down vs Ctrl
216299_s_at	7517	XRCC3	X-ray repair complementing defective repair in Chinese hamster cells 3	NM_001100118 /// NM_001100119 /// NM_005432	6.58173	6.27263	0.139774	0.121024	0.807143	-1.23894	UHRF1 KD down vs Ctrl
236880_at	5893	RAD52	RAD52 homolog (S. cerevisiae)	NM_134422 /// NM_134423 /// NM_134424	6.13362	5.74532	0.0141863	0.0235747	0.764032	-1.30885	UHRF1 KD down vs Ctrl
205647_at	5893	RAD52	RAD52 homolog (S. cerevisiae)	NM_134422 /// NM_134423 /// NM_134424	7.49234	7.38865	0.262826	0.185954	0.930652	-1.07451	UHRF1 KD down vs Ctrl
211904_x_at	5893	RAD52	RAD52 homolog (S. cerevisiae)	NM_134422 /// NM_134423 /// NM_134424	5.56318	5.5654	0.986995	0.433679	1.00154	1.00154	UHRF1 KD up vs Ctrl
210630_s_at	5893	RAD52	RAD52 homolog (S. cerevisiae)	NM_134422 /// NM_134423 /// NM_134424	6.92257	7.11159	0.167927	0.137381	1.13999	1.13999	UHRF1 KD up vs Ctrl
204558_at	8438	RAD54L	RAD54-like (S. cerevisiae)	NM_001142548 /// NM_003579	9.74397	9.26411	5.58472e-05	0.000397491	0.717051	-1.3946	UHRF1 KD down vs Ctrl
213205_s_at	23132	RAD54L2	RAD54-like 2 (S. cerevisiae)	NM_015106	8.07912	8.00404	0.649358	0.336836	0.949292	-1.05342	UHRF1 KD down vs Ctrl
219494_at	25788	RAD54B	RAD54 homolog B (S. cerevisiae)	NM_001205262 /// NM_001205263 /// NM_006550 /// NM_012415 /// NM_134434	9.13067	9.08909	0.603228	0.321585	0.971594	-1.02924	UHRF1 KD down vs Ctrl
220549_at	25788 /// 100861412	FSBP /// RAD54B	fibrinogen silencer binding protein /// RAD54 homolog B (S. cerevisiae)	NM_001205262 /// NM_001205263 /// NM_001256141 /// NM_006550 /// NM_012415 /// NM_13443	6.04926	5.84804	0.411206	0.250295	0.869813	-1.14967	UHRF1 KD down vs Ctrl
204531_s_at	672	BRCA1	breast cancer 1, early onset	NM_007294 /// NM_007295 /// NM_007296 /// NM_007297 /// NM_007298 /// NM_007299 /// NM_	9.85239	9.77797	0.239711	0.174944	0.949718	-1.05294	UHRF1 KD down vs Ctrl
211851_x_at	672	BRCA1	breast cancer 1, early onset	NM_007294 /// NM_007295 /// NM_007296 /// NM_007297 /// NM_007298 /// NM_007299 /// NM_	8.5883	8.54561	0.700753	0.353399	0.970841	-1.03004	UHRF1 KD down vs Ctrl
202276_at	7979	SHFM1	split hand/foot malformation (ectrodactyly) type 1	NM_006304	11.5243	11.3458	0.0518609	0.0604749	0.883671	-1.13164	UHRF1 KD down vs Ctrl
208393_s_at	10111	RAD50	RAD50 homolog (S. cerevisiae)	NM_005732 /// NM_133482	8.95381	9.14167	0.0714917	0.0758919	1.13907	1.13907	UHRF1 KD up vs Ctrl
205395_s_at	4361	MRE11A	MRE11 meiotic recombination 11 homolog A (S. cerevisiae)	NM_005590 /// NM_005591	8.59653	9.05984	0.000980869	0.00317049	1.3787	1.3787	UHRF1 KD up vs Ctrl
242456_at	4361	MRE11A	MRE11 meiotic recombination 11 homolog A (S. cerevisiae)	NM_005590 /// NM_005591	6.2635	6.04654	0.0492442	0.0582564	0.860378	-1.16228	UHRF1 KD down vs Ctrl
211334_at	4361	MRE11A	MRE11 meiotic recombination 11 homolog A (S. cerevisiae)	NM_005590 /// NM_005591	3.47231	3.59861	0.187722	0.148222	1.09149	1.09149	UHRF1 KD up vs Ctrl
202907_s_at	4683	NBN	nibrin	NM_001024688 /// NM_002485	9.34975	9.34868	0.988884	0.43415	0.99926	-1.00074	UHRF1 KD down vs Ctrl
202906_s_at	4683	NBN	nibrin	NM_001024688 /// NM_002485	8.1746	8.33413	0.225659	0.168003	1.11692	1.11692	UHRF1 KD up vs Ctrl
240510_at	4683	NBN	nibrin	NM_001024688 /// NM_002485	3.73894	3.70822	0.667001	0.342552	0.978928	-1.02153	UHRF1 KD down vs Ctrl
202905_x_at	4683	NBN	nibrin	NM_001024688 /// NM_002485	7.81125	7.64164	0.217528	0.163823	0.889086	-1.12475	UHRF1 KD down vs Ctrl
217299_s_at	4683	NBN	nibrin	NM_001024688 /// NM_002485	6.65723	6.71479	0.747352	0.367725	1.04071	1.04071	UHRF1 KD up vs Ctrl
203344_s_at	5932	RBBP8	retinoblastoma binding protein 8	NM_002894 /// NM_203291 /// NM_203292	10.7583	10.9975	0.00025235	0.00116085	1.18028	1.18028	UHRF1 KD up vs Ctrl
236258_at	140893	RBBP8NL	RBBP8 N-terminal like	NM_080833	5.29756	5.16481	0.480635	0.27788	0.91209	-1.09638	UHRF1 KD down vs Ctrl
218463_s_at	80198	MUS81	MUS81 structure-specific endonuclease	NM_025128	8.95835	9.32665	0.002912	0.00718922	1.29083	1.29083	UHRF1 KD up vs Ctrl
234465_at	146956	EME1	essential meiotic endonuclease 1 homolog 1 (S. pombe)	NM_001166131 /// NM_152463	9.16309	8.70664	0.000206531	0.00100218	0.728774	-1.37217	UHRF1 KD down vs Ctrl
234464_s_at	146956	EME1	essential meiotic endonuclease 1 homolog 1 (S. pombe)	NM_001166131 /// NM_152463	11.3845	11.064	0.0819882	0.0835667	0.800791	-1.24876	UHRF1 KD down vs Ctrl
1569867_at	197342	EME2	essential meiotic endonuclease 1 homolog 2 (S. pombe)	NM_001010865 /// NM_001257370	5.9232	6.26407	0.0113101	0.0199628	1.26653	1.26653	UHRF1 KD up vs Ctrl
1569868_s_at	197342	EME2	essential meiotic endonuclease 1 homolog 2 (S. pombe)	NM_001010865 /// NM_001257370	7.77015	7.95898	0.0526334	0.0611162	1.13984	1.13984	UHRF1 KD up vs Ctrl
1556024_at	197342	EME2	essential meiotic endonuclease 1 homolog 2 (S. pombe)	NM_001010865 /// NM_001257370	6.53446	6.57348	0.641168	0.333972	1.02742	1.02742	UHRF1 KD up vs Ctrl
209607_x_at	6818 /// 445329 /// 100526830 /// 100526831 /// 101060714	LOC101060714 /// SLX1A-SULT1A3 /// SLX1B-SULT1A4 /// SULT1A3 /// SULT1A4	sulfotransferase 1A3/1A4-like /// SLX1A-SULT1A3 readthrough (NMD candidate) /// SLX1B-S	NM_001017387 /// NM_001017389 /// NM_001017390 /// NM_001017391 /// NM_003166 /// NM_17	9.3255	10.1634	9.51086e-06	0.00011954	1.78748	1.78748	UHRF1 KD up vs Ctrl
218317_x_at	79008 /// 548593 /// 101060729	LOC101060729 /// SLX1A /// SLX1B	structure-specific endonuclease subunit SLX1-like /// SLX1 structure-specific endonucle	NM_001014999 /// NM_001015000 /// NM_024044 /// NM_178044 /// XM_003960639 /// XM_00396	9.08453	8.71583	0.0127821	0.0218522	0.774477	-1.29119	UHRF1 KD down vs Ctrl
233334_x_at	6818 /// 79008 /// 445329 /// 548593 /// 100526830 /// 100526831 /// 101060714 /// 1010	LOC101060714 /// LOC101060729 /// SLX1A /// SLX1A-SULT1A3 /// SLX1B /// SLX1B-SULT1A4 /// SULT1A3 /// SULT1A4	sulfotransferase 1A3/1A4-like /// structure-specific endonuclease subunit SLX1-like ///	NM_001014999 /// NM_001015000 /// NM_001017387 /// NM_001017389 /// NM_001017390 /// NM	8.51624	8.14614	0.0231751	0.033766	0.773727	-1.29244	UHRF1 KD down vs Ctrl
222094_at	6818 /// 79008 /// 445329 /// 548593 /// 100526830 /// 101060714 /// 101060729	LOC101060714 /// LOC101060729 /// SLX1A /// SLX1A-SULT1A3 /// SLX1B /// SULT1A3 /// SULT1A4	sulfotransferase 1A3/1A4-like /// structure-specific endonuclease subunit SLX1-like ///	NM_001014999 /// NM_001015000 /// NM_001017387 /// NM_001017389 /// NM_001017390 /// NM	6.34035	6.47677	0.261181	0.185231	1.09918	1.09918	UHRF1 KD up vs Ctrl
228286_at	348654	GEN1	GEN1 Holliday junction 5' flap endonuclease	NM_001130009 /// NM_182625	6.08977	6.64156	0.00117304	0.00363149	1.46591	1.46591	UHRF1 KD up vs Ctrl
1557267_s_at	348654	GEN1	GEN1 Holliday junction 5' flap endonuclease	NM_001130009 /// NM_182625	4.42184	4.17082	0.611698	0.324494	0.840306	-1.19004	UHRF1 KD down vs Ctrl
214872_at	55183	RIF1	RAP1 interacting factor homolog (yeast)	NM_001177663 /// NM_001177664 /// NM_001177665 /// NM_018151	3.8918	4.14113	0.0468431	0.0562912	1.18865	1.18865	UHRF1 KD up vs Ctrl
226503_at	55183	RIF1	RAP1 interacting factor homolog (yeast)	NM_001177663 /// NM_001177664 /// NM_001177665 /// NM_018151	8.0165	8.21791	0.16133	0.133679	1.14982	1.14982	UHRF1 KD up vs Ctrl
233781_s_at	55183	RIF1	RAP1 interacting factor homolog (yeast)	NM_001177663 /// NM_001177664 /// NM_001177665 /// NM_018151	5.06267	5.18516	0.163642	0.135017	1.08861	1.08861	UHRF1 KD up vs Ctrl
214700_x_at	55183	RIF1	RAP1 interacting factor homolog (yeast)	NM_001177663 /// NM_001177664 /// NM_001177665 /// NM_018151	8.19575	8.40284	0.140974	0.121777	1.15436	1.15436	UHRF1 KD up vs Ctrl
240098_at	55183	RIF1	RAP1 interacting factor homolog (yeast)	NM_001177663 /// NM_001177664 /// NM_001177665 /// NM_018151	5.64366	5.47425	0.413028	0.251077	0.889208	-1.1246	UHRF1 KD down vs Ctrl
233780_at	55183	RIF1	RAP1 interacting factor homolog (yeast)	NM_001177663 /// NM_001177664 /// NM_001177665 /// NM_018151	5.25466	5.37257	0.512569	0.289726	1.08516	1.08516	UHRF1 KD up vs Ctrl
241820_at	55183	RIF1	RAP1 interacting factor homolog (yeast)	NM_001177663 /// NM_001177664 /// NM_001177665 /// NM_018151	7.89392	7.31566	0.21287	0.161384	0.669769	-1.49305	UHRF1 KD down vs Ctrl
204603_at	9156	EXO1	exonuclease 1	NM_003686 /// NM_006027 /// NM_130398	9.67441	9.50523	0.0260971	0.0368113	0.889349	-1.12442	UHRF1 KD down vs Ctrl
205733_at	641	BLM	Bloom syndrome, RecQ helicase-like	NM_000057	8.94282	9.06342	0.222723	0.166617	1.08719	1.08719	UHRF1 KD up vs Ctrl

## Sheet: NHEJ related genes
Supplementary Data 1 - Analysis summary of microarray data
Probeset ID	Entrez Gene	Gene Symbol	Gene Title	RefSeq Transcript ID	Mean(Ctrl)	Mean(UHRF1 KD)	p-value(UHRF1 KD vs. Ctrl)	qvalue(p-value(UHRF1 KD vs. Ctrl))	Ratio(UHRF1 KD vs. Ctrl)	Fold-Change(UHRF1 KD vs. Ctrl)	Fold-Change(UHRF1 KD vs. Ctrl) (Description)
200792_at	2547	XRCC6	X-ray repair complementing defective repair in Chinese hamster cells 6	NM_001469	12.6121	12.2659	5.57624e-07	2.08505e-05	0.786646	-1.27122	UHRF1 KD down vs Ctrl
215308_at	2547	XRCC6	X-ray repair complementing defective repair in Chinese hamster cells 6	NM_001469	4.26966	4.3425	0.257424	0.183431	1.05179	1.05179	UHRF1 KD up vs Ctrl
208694_at	5591	PRKDC	protein kinase, DNA-activated, catalytic polypeptide	NM_001081640 /// NM_006904	11.2507	11.1435	0.500579	0.285283	0.928343	-1.07719	UHRF1 KD down vs Ctrl
215757_at	5591	PRKDC	protein kinase, DNA-activated, catalytic polypeptide	NM_001081640 /// NM_006904	4.49526	4.17207	0.097535	0.094384	0.799302	-1.25109	UHRF1 KD down vs Ctrl
210543_s_at	5591	PRKDC	protein kinase, DNA-activated, catalytic polypeptide	NM_001081640 /// NM_006904	10.2385	10.2382	0.998765	0.436722	0.999762	-1.00024	UHRF1 KD down vs Ctrl
227766_at	3981	LIG4	ligase IV, DNA, ATP-dependent	NM_001098268 /// NM_002312 /// NM_206937	6.62286	7.60044	5.48252e-06	8.39534e-05	1.96916	1.96916	UHRF1 KD up vs Ctrl
206235_at	3981	LIG4	ligase IV, DNA, ATP-dependent	NM_001098268 /// NM_002312 /// NM_206937	6.96353	8.04463	1.12772e-05	0.000133656	2.11565	2.11565	UHRF1 KD up vs Ctrl
210813_s_at	7518	XRCC4	X-ray repair complementing defective repair in Chinese hamster cells 4	NM_003401 /// NM_022406 /// NM_022550	7.33635	7.67308	0.045155	0.0548669	1.26289	1.26289	UHRF1 KD up vs Ctrl
205071_x_at	7518	XRCC4	X-ray repair complementing defective repair in Chinese hamster cells 4	NM_003401 /// NM_022406 /// NM_022550	7.55316	7.79613	0.0847399	0.0855611	1.18343	1.18343	UHRF1 KD up vs Ctrl
205072_s_at	7518	XRCC4	X-ray repair complementing defective repair in Chinese hamster cells 4	NM_003401 /// NM_022406 /// NM_022550	5.96531	6.06659	0.565717	0.308752	1.07273	1.07273	UHRF1 KD up vs Ctrl
210812_at	7518	XRCC4	X-ray repair complementing defective repair in Chinese hamster cells 4	NM_003401 /// NM_022406 /// NM_022550	5.19924	5.21751	0.908162	0.413259	1.01274	1.01274	UHRF1 KD up vs Ctrl
242927_at	64421	DCLRE1C	DNA cross-link repair 1C	NM_001033855 /// NM_001033857 /// NM_001033858 /// NM_022487	3.88234	4.1728	0.00872318	0.0164305	1.22303	1.22303	UHRF1 KD up vs Ctrl
235478_at	64421	DCLRE1C	DNA cross-link repair 1C	NM_001033855 /// NM_001033857 /// NM_001033858 /// NM_022487	5.43005	5.58961	0.07902	0.0814447	1.11695	1.11695	UHRF1 KD up vs Ctrl
219678_x_at	64421	DCLRE1C	DNA cross-link repair 1C	NM_001033855 /// NM_001033857 /// NM_001033858 /// NM_022487	7.60925	7.46929	0.580453	0.313983	0.907549	-1.10187	UHRF1 KD down vs Ctrl
222233_s_at	64421	DCLRE1C	DNA cross-link repair 1C	NM_001033855 /// NM_001033857 /// NM_001033858 /// NM_022487	7.12254	7.20163	0.528968	0.295575	1.05635	1.05635	UHRF1 KD up vs Ctrl
219418_at	79840 /// 151295	NHEJ1 /// SLC23A3	nonhomologous end-joining factor 1 /// solute carrier family 23 (nucleobase transporter	NM_001144889 /// NM_001144890 /// NM_024782 /// NM_144712	7.86695	7.57987	0.000966669	0.00313306	0.819563	-1.22016	UHRF1 KD down vs Ctrl

## Sheet: pval<0.05_FC|1.5|
Probeset ID	Entrez Gene	Gene Symbol	Gene Title	RefSeq Transcript ID	Mean(UHRF1 KD+WT)	Mean(UHRF1 KD+mutant)	p-value(UHRF1 KD+WT vs. UHRF1 KD+mutant)	qvalue(p-value(UHRF1 KD+WT vs. UHRF1 KD+mutant))	Ratio(UHRF1 KD+WT vs. UHRF1 KD+mutant)	Fold-Change(UHRF1 KD+WT vs. UHRF1 KD+mutant)	Fold-Change(UHRF1 KD+WT vs. UHRF1 KD+mutant) (Description)
213524_s_at	50486	G0S2	G0/G1switch 2	NM_015714	9.66656	10.2819	0.0134996	0.652623	0.652779	-1.53191	UHRF1 KD+WT down vs UHRF1 KD+mutant
1555788_a_at	57761	TRIB3	tribbles homolog 3 (Drosophila)	NM_021158	8.57556	9.23091	0.00774617	0.631676	0.634923	-1.57499	UHRF1 KD+WT down vs UHRF1 KD+mutant
239493_at	6129	RPL7	ribosomal protein L7	NM_000971	5.88671	6.65997	5.70272e-06	0.150229	0.585097	-1.70912	UHRF1 KD+WT down vs UHRF1 KD+mutant
235981_at	492307	C8orf22	chromosome 8 open reading frame 22	NM_001007176 /// NM_001256596 /// NM_001256597 /// NM_001256598	6.79542	7.40512	0.0035982	0.567712	0.655333	-1.52594	UHRF1 KD+WT down vs UHRF1 KD+mutant
1555938_x_at	7431	VIM	vimentin	NM_003380	5.84342	6.54575	0.0239115	0.710308	0.614577	-1.62713	UHRF1 KD+WT down vs UHRF1 KD+mutant
213880_at	8549	LGR5	leucine-rich repeat containing G protein-coupled receptor 5	NM_001277226 /// NM_001277227 /// NM_003667	4.19441	4.81264	0.00477189	0.593599	0.651468	-1.53499	UHRF1 KD+WT down vs UHRF1 KD+mutant
204333_s_at	175	AGA	aspartylglucosaminidase	NM_000027 /// NM_001171988 /// NR_033655	7.27193	7.96541	0.00222891	0.567712	0.618359	-1.61718	UHRF1 KD+WT down vs UHRF1 KD+mutant
235944_at	83872	HMCN1	hemicentin 1	NM_031935	4.42092	5.05459	0.0053661	0.596899	0.644536	-1.5515	UHRF1 KD+WT down vs UHRF1 KD+mutant
210656_at	8726	EED	embryonic ectoderm development	NM_003797 /// NM_152991	4.52788	5.15881	0.00494607	0.594755	0.645759	-1.54857	UHRF1 KD+WT down vs UHRF1 KD+mutant
215685_s_at	1746	DLX2	distal-less homeobox 2	NM_004405	5.76943	6.56986	0.0195837	0.689649	0.574179	-1.74162	UHRF1 KD+WT down vs UHRF1 KD+mutant
222040_at	3178	HNRNPA1	heterogeneous nuclear ribonucleoprotein A1	NM_002136 /// NM_031157	8.24105	8.96434	0.00514274	0.596899	0.605712	-1.65095	UHRF1 KD+WT down vs UHRF1 KD+mutant
211618_s_at	248	ALPI	alkaline phosphatase, intestinal	NM_001631	6.76738	7.43114	0.00155836	0.559549	0.631231	-1.58421	UHRF1 KD+WT down vs UHRF1 KD+mutant
220095_at	54875	CNTLN	centlein, centrosomal protein	NM_001114395 /// NM_017738	4.50531	5.09273	0.0406694	0.726532	0.665535	-1.50255	UHRF1 KD+WT down vs UHRF1 KD+mutant
1555996_s_at	1974 /// 6043 /// 619567 /// 619568 /// 677847 /// 100302143	EIF4A2 /// MIR1248 /// SNORA4 /// SNORA63 /// SNORA81 /// SNORD2	eukaryotic translation initiation factor 4A2 /// microRNA 1248 /// small nucleolar RNA,	NM_001967 /// NR_002586 /// NR_002587 /// NR_002588 /// NR_002989 /// NR_031650	7.83393	8.44109	0.0261872	0.712602	0.656489	-1.52325	UHRF1 KD+WT down vs UHRF1 KD+mutant
236917_at	151827	LRRC34	leucine rich repeat containing 34	NM_001172779 /// NM_001172780 /// NM_153353	6.49602	7.10478	0.00941652	0.636469	0.655758	-1.52495	UHRF1 KD+WT down vs UHRF1 KD+mutant
223698_at	55186	SLC25A36	solute carrier family 25 (pyrimidine nucleotide carrier ), member 36	NM_001104647 /// NM_018155	5.51937	6.11501	0.0131508	0.650586	0.661748	-1.51115	UHRF1 KD+WT down vs UHRF1 KD+mutant
238852_at	5396	PRRX1	paired related homeobox 1	NM_006902 /// NM_022716	4.55113	5.14639	0.00972866	0.637031	0.661925	-1.51074	UHRF1 KD+WT down vs UHRF1 KD+mutant
220172_at	80067	DCAF17	DDB1 and CUL4 associated factor 17	NM_001164821 /// NM_025000 /// NR_028482	5.01214	5.78963	0.00853992	0.636406	0.583382	-1.71414	UHRF1 KD+WT down vs UHRF1 KD+mutant
214326_x_at	3727	JUND	jun D proto-oncogene	NM_005354	7.29714	7.90587	0.0421885	0.727037	0.655772	-1.52492	UHRF1 KD+WT down vs UHRF1 KD+mutant
											KD+WT.vs.KD+mutant pval<0.05_FC|1.5|
